# Supplementary material for: Association of Intrapartum Cardiotocography Findings with Umbilical Arterial Blood Gas Parameters and Neonatal Outcomes in Non-Reassuring Fetal Status
Source: J Clin Med. 2026 Jul 13;15(14):5464. doi: 10.3390/jcm15145464 (PMC13412630; doi:10.3390/jcm15145464)
Supplement: Supplementary file 1 [file jcm-15-05464-s001.zip]

Archive with 1 entries (1 files):
- jcm-4412149-supplementary.pdf
